# Supplementary material for: Photosynthetic Performance, Carbohydrate Partitioning, Growth, and Yield among Cassava Genotypes under Full Irrigation and Early Drought Treatment in a Tropical Savanna Climate
Source: Plants (Basel). 2024 Jul 25;13(15):2049. doi: 10.3390/plants13152049 (PMC11313790; doi:10.3390/plants13152049)
Supplement: Supplementary file 1 [file plants-13-02049-s001.zip]

Archive with 1 entries (1 files):
- plants-3118236-supplementary.pdf
